# Supplementary material for: Meta-analysis and genome-wide interpretation of genetic susceptibility to drug addiction
Source: BMC Genomics. 2011 Oct 15;12:508. doi: 10.1186/1471-2164-12-508 (PMC3215751; doi:10.1186/1471-2164-12-508)
Supplement: Additional file 4 — Functional annotations of addiction susceptibility SNPs. Addiction susceptibility variants and items of evidence. [file 1471-2164-12-508-S4.XLS]

## Sheet: Sheet1
Additional File 4. Addiction susceptibility variants and items of evidence
*scoding: Synonymous SNP in coding regions; nscoding: Non-synonymous SNP in coding regions; stopgain: SNP introducing stop codon; frameshift: SNP introducing frame shift of open reading frame (ORF); splice: SNP potentially modify splicing junctions; tfbs: SNP potentially modifying transcription factor binding sites; miRNA: SNP potentially modifying miRNA binding sites ; express: SNP with identifi…
Haplotype ID	Tag SNP	Functional SNP	Function	Entrez Gene ID	All SNP in the Hyplotype
HYPLO7	rs3124768	rs3124768	scoding,*	11093	rs2073932,rs3124768,rs739469,
HYPLO11	rs9565500	rs9565500	positive,		rs9565500,rs2265378,rs9545113,rs2265377,rs643778,rs2095477,
HYPLO11	rs9565500	rs2095477	positive,		rs9565500,rs2265378,rs9545113,rs2265377,rs643778,rs2095477,
HYPLO38	rs10424282	rs2278410	tfbs,	51231	rs6509452,rs2278282,rs12971442,rs4802649,rs958975,rs2278410,rs2304112,rs10424282,
HYPLO42	rs12569017	rs1994918	positive,		rs1994918,rs12569017,
HYPLO48	rs2869214	rs2869214	positive,		rs2869214,
HYPLO50	rs17534123	rs11557685	negative,	55339	rs17534053,rs17599575,rs7591477,rs17600177,rs17534123,rs11557685,
HYPLO69	rs4132322	rs4132322	negative,		rs4132322,
HYPLO96	rs12971163	rs1116757	scoding,	79822	rs1367720,rs1116757,rs4798508,rs4797262,rs4798509,rs12971163,rs4239328,
HYPLO96	rs12971163	rs4239328	negative,scoding,	79822	rs1367720,rs1116757,rs4798508,rs4797262,rs4798509,rs12971163,rs4239328,
HYPLO102	rs680446	rs680446	negative,nscoding,	79784	rs680446,
HYPLO109	rs269095	rs269095	negative,		rs269095,
HYPLO120	rs16830170	rs16830170	negative,scoding,	4703	rs16830170,
HYPLO130	rs2694399	rs2694399	positive,		rs2049572,rs2694394,rs2694399,
HYPLO170	rs16946004	rs16946004	positive,		rs16946004,
HYPLO171	rs392692	rs386909	positive,		rs2482391,rs386909,rs392692,rs771440,rs1369867,rs433535,rs2482403,
HYPLO171	rs392692	rs1369867	positive,		rs2482391,rs386909,rs392692,rs771440,rs1369867,rs433535,rs2482403,
HYPLO171	rs392692	rs2482403	positive,		rs2482391,rs386909,rs392692,rs771440,rs1369867,rs433535,rs2482403,
HYPLO178	rs324420	rs324420	nscoding,	2166	rs324418,rs324420,
HYPLO182	rs9321309	rs9321309	nscoding,	5169	rs9321309,
HYPLO183	rs1044594	rs3214063	express,	9391	rs3214063,rs4907310,rs3731930,rs2085842,rs2276649,rs4907307,rs2305935,rs11903461,rs2279105,rs1048675,rs3214058,rs4907311,rs17479466,rs1044594,rs17420101,
HYPLO183	rs1044594	rs3731930	express,	23020	rs3214063,rs4907310,rs3731930,rs2085842,rs2276649,rs4907307,rs2305935,rs11903461,rs2279105,rs1048675,rs3214058,rs4907311,rs17479466,rs1044594,rs17420101,
HYPLO183	rs1044594	rs2276649	express,tfbs,	23020	rs3214063,rs4907310,rs3731930,rs2085842,rs2276649,rs4907307,rs2305935,rs11903461,rs2279105,rs1048675,rs3214058,rs4907311,rs17479466,rs1044594,rs17420101,
HYPLO183	rs1044594	rs4907307	express,	55654	rs3214063,rs4907310,rs3731930,rs2085842,rs2276649,rs4907307,rs2305935,rs11903461,rs2279105,rs1048675,rs3214058,rs4907311,rs17479466,rs1044594,rs17420101,
HYPLO183	rs1044594	rs2305935	express,nscoding,	9391	rs3214063,rs4907310,rs3731930,rs2085842,rs2276649,rs4907307,rs2305935,rs11903461,rs2279105,rs1048675,rs3214058,rs4907311,rs17479466,rs1044594,rs17420101,
HYPLO183	rs1044594	rs11903461	express,	9391	rs3214063,rs4907310,rs3731930,rs2085842,rs2276649,rs4907307,rs2305935,rs11903461,rs2279105,rs1048675,rs3214058,rs4907311,rs17479466,rs1044594,rs17420101,
HYPLO183	rs1044594	rs2279105	express,nscoding,	150771	rs3214063,rs4907310,rs3731930,rs2085842,rs2276649,rs4907307,rs2305935,rs11903461,rs2279105,rs1048675,rs3214058,rs4907311,rs17479466,rs1044594,rs17420101,
HYPLO183	rs1044594	rs1048675	express,scoding,	150771	rs3214063,rs4907310,rs3731930,rs2085842,rs2276649,rs4907307,rs2305935,rs11903461,rs2279105,rs1048675,rs3214058,rs4907311,rs17479466,rs1044594,rs17420101,
HYPLO183	rs1044594	rs3214058	express,	23020	rs3214063,rs4907310,rs3731930,rs2085842,rs2276649,rs4907307,rs2305935,rs11903461,rs2279105,rs1048675,rs3214058,rs4907311,rs17479466,rs1044594,rs17420101,
HYPLO183	rs1044594	rs4907311	express,	9391	rs3214063,rs4907310,rs3731930,rs2085842,rs2276649,rs4907307,rs2305935,rs11903461,rs2279105,rs1048675,rs3214058,rs4907311,rs17479466,rs1044594,rs17420101,
HYPLO183	rs1044594	rs17479466	express,	23020	rs3214063,rs4907310,rs3731930,rs2085842,rs2276649,rs4907307,rs2305935,rs11903461,rs2279105,rs1048675,rs3214058,rs4907311,rs17479466,rs1044594,rs17420101,
HYPLO183	rs1044594	rs1044594	express,	9391	rs3214063,rs4907310,rs3731930,rs2085842,rs2276649,rs4907307,rs2305935,rs11903461,rs2279105,rs1048675,rs3214058,rs4907311,rs17479466,rs1044594,rs17420101,
HYPLO183	rs1044594	rs17420101	express,	23020	rs3214063,rs4907310,rs3731930,rs2085842,rs2276649,rs4907307,rs2305935,rs11903461,rs2279105,rs1048675,rs3214058,rs4907311,rs17479466,rs1044594,rs17420101,
HYPLO213	rs6726421	rs1366842	nscoding,	91752	rs6726421,rs4667000,rs1366842,rs4667001,
HYPLO102	rs680446	rs680446	negative,nscoding,	79784	rs680446,
HYPLO109	rs269095	rs269095	negative,		rs269095,
HYPLO11	rs9565500	rs2095477	positive,		rs9565500,rs2265378,rs9545113,rs2265377,rs643778,rs2095477,
HYPLO11	rs9565500	rs9565500	positive,		rs9565500,rs2265378,rs9545113,rs2265377,rs643778,rs2095477,
HYPLO120	rs16830170	rs16830170	negative,scoding,	4703	rs16830170,
HYPLO130	rs2694399	rs2694399	positive,		rs2049572,rs2694394,rs2694399,
HYPLO170	rs16946004	rs16946004	positive,		rs16946004,
HYPLO171	rs392692	rs1369867	positive,		rs2482391,rs386909,rs392692,rs771440,rs1369867,rs433535,rs2482403,
HYPLO171	rs392692	rs2482403	positive,		rs2482391,rs386909,rs392692,rs771440,rs1369867,rs433535,rs2482403,
HYPLO171	rs392692	rs386909	positive,		rs2482391,rs386909,rs392692,rs771440,rs1369867,rs433535,rs2482403,
HYPLO178	rs324420	rs324420	nscoding,	2166	rs324418,rs324420,
HYPLO182	rs9321309	rs9321309	nscoding,	5169	rs9321309,
HYPLO183	rs1044594	rs1044594	express,	9391	rs3214063,rs4907310,rs3731930,rs2085842,rs2276649,rs4907307,rs2305935,rs11903461,rs2279105,rs1048675,rs3214058,rs4907311,rs17479466,rs1044594,rs17420101,
HYPLO183	rs1044594	rs1048675	express,scoding,	150771	rs3214063,rs4907310,rs3731930,rs2085842,rs2276649,rs4907307,rs2305935,rs11903461,rs2279105,rs1048675,rs3214058,rs4907311,rs17479466,rs1044594,rs17420101,
HYPLO183	rs1044594	rs11903461	express,	9391	rs3214063,rs4907310,rs3731930,rs2085842,rs2276649,rs4907307,rs2305935,rs11903461,rs2279105,rs1048675,rs3214058,rs4907311,rs17479466,rs1044594,rs17420101,
HYPLO183	rs1044594	rs17420101	express,	23020	rs3214063,rs4907310,rs3731930,rs2085842,rs2276649,rs4907307,rs2305935,rs11903461,rs2279105,rs1048675,rs3214058,rs4907311,rs17479466,rs1044594,rs17420101,
HYPLO183	rs1044594	rs17479466	express,	23020	rs3214063,rs4907310,rs3731930,rs2085842,rs2276649,rs4907307,rs2305935,rs11903461,rs2279105,rs1048675,rs3214058,rs4907311,rs17479466,rs1044594,rs17420101,
HYPLO183	rs1044594	rs2276649	express,tfbs,	23020	rs3214063,rs4907310,rs3731930,rs2085842,rs2276649,rs4907307,rs2305935,rs11903461,rs2279105,rs1048675,rs3214058,rs4907311,rs17479466,rs1044594,rs17420101,
HYPLO183	rs1044594	rs2279105	express,nscoding,	150771	rs3214063,rs4907310,rs3731930,rs2085842,rs2276649,rs4907307,rs2305935,rs11903461,rs2279105,rs1048675,rs3214058,rs4907311,rs17479466,rs1044594,rs17420101,
HYPLO183	rs1044594	rs2305935	express,nscoding,	9391	rs3214063,rs4907310,rs3731930,rs2085842,rs2276649,rs4907307,rs2305935,rs11903461,rs2279105,rs1048675,rs3214058,rs4907311,rs17479466,rs1044594,rs17420101,
HYPLO183	rs1044594	rs3214058	express,	23020	rs3214063,rs4907310,rs3731930,rs2085842,rs2276649,rs4907307,rs2305935,rs11903461,rs2279105,rs1048675,rs3214058,rs4907311,rs17479466,rs1044594,rs17420101,
HYPLO183	rs1044594	rs3214063	express,	9391	rs3214063,rs4907310,rs3731930,rs2085842,rs2276649,rs4907307,rs2305935,rs11903461,rs2279105,rs1048675,rs3214058,rs4907311,rs17479466,rs1044594,rs17420101,
HYPLO183	rs1044594	rs3731930	express,	23020	rs3214063,rs4907310,rs3731930,rs2085842,rs2276649,rs4907307,rs2305935,rs11903461,rs2279105,rs1048675,rs3214058,rs4907311,rs17479466,rs1044594,rs17420101,
HYPLO183	rs1044594	rs4907307	express,	55654	rs3214063,rs4907310,rs3731930,rs2085842,rs2276649,rs4907307,rs2305935,rs11903461,rs2279105,rs1048675,rs3214058,rs4907311,rs17479466,rs1044594,rs17420101,
HYPLO183	rs1044594	rs4907311	express,	9391	rs3214063,rs4907310,rs3731930,rs2085842,rs2276649,rs4907307,rs2305935,rs11903461,rs2279105,rs1048675,rs3214058,rs4907311,rs17479466,rs1044594,rs17420101,
HYPLO213	rs6726421	rs1366842	nscoding,	91752	rs6726421,rs4667000,rs1366842,rs4667001,
HYPLO213	rs6726421	rs4667001	nscoding,	91752	rs6726421,rs4667000,rs1366842,rs4667001,
HYPLO215	rs16910202	rs3810910	scoding,		rs9695716,rs7850672,rs1128786,rs16910202,rs7855105,rs3810910,rs7854882,
HYPLO219	rs10132191	rs10132191	positive,		rs10132191,
HYPLO223	rs2576709	rs2576709	scoding,	4528	rs2576709,
HYPLO258	rs1799971	rs1799971	nscoding,	4988	rs1799971,
HYPLO289	rs11141978	rs11141978	negative,		rs11141978,
HYPLO291	rs4680	rs4680	nscoding,	51807	rs4680,
HYPLO293	rs17000819	rs17000819	nscoding,	94025	rs17000819,
HYPLO294	rs2246462	rs1318150	positive,		rs285972,rs992014,rs285971,rs285974,rs1318150,rs2246462,rs1145891,rs285975,
HYPLO294	rs2246462	rs2246462	positive,		rs285972,rs992014,rs285971,rs285974,rs1318150,rs2246462,rs1145891,rs285975,
HYPLO294	rs2246462	rs285971	positive,		rs285972,rs992014,rs285971,rs285974,rs1318150,rs2246462,rs1145891,rs285975,
HYPLO294	rs2246462	rs285975	positive,		rs285972,rs992014,rs285971,rs285974,rs1318150,rs2246462,rs1145891,rs285975,
HYPLO308	rs7819201	rs1531298	express,	84955	rs2980619,rs1531298,rs2926265,rs2980591,rs2980623,rs4735119,rs6469249,rs10087444,rs7819201,rs4735117,rs2168964,rs2926208,rs2980589,rs2125511,rs2980620,rs2926244,rs1993594,rs1458923,rs2926214,
HYPLO308	rs7819201	rs1993594	express,	84955	rs2980619,rs1531298,rs2926265,rs2980591,rs2980623,rs4735119,rs6469249,rs10087444,rs7819201,rs4735117,rs2168964,rs2926208,rs2980589,rs2125511,rs2980620,rs2926244,rs1993594,rs1458923,rs2926214,
HYPLO308	rs7819201	rs2168964	express,	84955	rs2980619,rs1531298,rs2926265,rs2980591,rs2980623,rs4735119,rs6469249,rs10087444,rs7819201,rs4735117,rs2168964,rs2926208,rs2980589,rs2125511,rs2980620,rs2926244,rs1993594,rs1458923,rs2926214,
HYPLO308	rs7819201	rs2926208	express,	84955	rs2980619,rs1531298,rs2926265,rs2980591,rs2980623,rs4735119,rs6469249,rs10087444,rs7819201,rs4735117,rs2168964,rs2926208,rs2980589,rs2125511,rs2980620,rs2926244,rs1993594,rs1458923,rs2926214,
HYPLO308	rs7819201	rs2926214	express,	84955	rs2980619,rs1531298,rs2926265,rs2980591,rs2980623,rs4735119,rs6469249,rs10087444,rs7819201,rs4735117,rs2168964,rs2926208,rs2980589,rs2125511,rs2980620,rs2926244,rs1993594,rs1458923,rs2926214,
HYPLO308	rs7819201	rs2926265	express,	84955	rs2980619,rs1531298,rs2926265,rs2980591,rs2980623,rs4735119,rs6469249,rs10087444,rs7819201,rs4735117,rs2168964,rs2926208,rs2980589,rs2125511,rs2980620,rs2926244,rs1993594,rs1458923,rs2926214,
HYPLO308	rs7819201	rs2980589	express,	84955	rs2980619,rs1531298,rs2926265,rs2980591,rs2980623,rs4735119,rs6469249,rs10087444,rs7819201,rs4735117,rs2168964,rs2926208,rs2980589,rs2125511,rs2980620,rs2926244,rs1993594,rs1458923,rs2926214,
HYPLO308	rs7819201	rs2980591	express,	84955	rs2980619,rs1531298,rs2926265,rs2980591,rs2980623,rs4735119,rs6469249,rs10087444,rs7819201,rs4735117,rs2168964,rs2926208,rs2980589,rs2125511,rs2980620,rs2926244,rs1993594,rs1458923,rs2926214,
HYPLO308	rs7819201	rs2980619	express,nscoding,	84955	rs2980619,rs1531298,rs2926265,rs2980591,rs2980623,rs4735119,rs6469249,rs10087444,rs7819201,rs4735117,rs2168964,rs2926208,rs2980589,rs2125511,rs2980620,rs2926244,rs1993594,rs1458923,rs2926214,
HYPLO308	rs7819201	rs2980620	express,	84955	rs2980619,rs1531298,rs2926265,rs2980591,rs2980623,rs4735119,rs6469249,rs10087444,rs7819201,rs4735117,rs2168964,rs2926208,rs2980589,rs2125511,rs2980620,rs2926244,rs1993594,rs1458923,rs2926214,
HYPLO308	rs7819201	rs2980623	express,	84955	rs2980619,rs1531298,rs2926265,rs2980591,rs2980623,rs4735119,rs6469249,rs10087444,rs7819201,rs4735117,rs2168964,rs2926208,rs2980589,rs2125511,rs2980620,rs2926244,rs1993594,rs1458923,rs2926214,
HYPLO316	rs2268084	rs6142078	positive,		rs6142078,rs11697165,rs2268082,rs6142100,rs2268084,rs6142096,
HYPLO320	rs10521229	rs16949576	negative,		rs16949576,rs16949570,rs16949587,rs12445750,rs10521229,rs10521228,
HYPLO335	rs16927574	rs16927574	scoding,	444	rs16927574,
HYPLO352	rs1891034	rs1891034	negative,	79109	rs7018948,rs1891034,
HYPLO354	rs1017154	rs1017154	tfbs,	55676	rs1017154,
HYPLO357	rs9543543	rs7330557	positive,		rs9543543,rs3905123,rs7322073,rs7330557,rs7337014,rs9543542,rs8000245,rs9543540,rs7320612,
HYPLO357	rs9543543	rs7337014	positive,		rs9543543,rs3905123,rs7322073,rs7330557,rs7337014,rs9543542,rs8000245,rs9543540,rs7320612,
HYPLO357	rs9543543	rs9543540	positive,		rs9543543,rs3905123,rs7322073,rs7330557,rs7337014,rs9543542,rs8000245,rs9543540,rs7320612,
HYPLO367	rs6864342	rs6864342	nscoding,	1404	rs6864342,
HYPLO38	rs10424282	rs2278410	tfbs,	51231	rs6509452,rs2278282,rs12971442,rs4802649,rs958975,rs2278410,rs2304112,rs10424282,
HYPLO387	rs16999608	rs16999608	negative,		rs16999608,
HYPLO388	rs1406236	rs4666194	positive,	238	rs1528427,rs1881418,rs4666189,rs1406236,rs4233732,rs4666194,rs1547592,rs1406237,
HYPLO398	rs1719107	rs1719107	negative,	9179	rs496,rs476,rs1719107,
HYPLO405	rs702764	rs702764	scoding,	4986	rs702764,
HYPLO407	rs6753025	rs6753025	negative,		rs6753025,
HYPLO416	rs35953316	rs35953316	negative,nscoding,	3176	rs35953316,
HYPLO42	rs12569017	rs1994918	positive,		rs1994918,rs12569017,
HYPLO423	rs8112109	rs957738	scoding,		rs8112109,rs957738,
HYPLO425	rs17035120	rs17035120	nscoding,	83468	rs17035120,
HYPLO439	rs1140366	rs1140366	negative,scoding,	3908	rs1140366,
HYPLO440	rs16827078	rs16827078	positive,scoding,	6018	rs16827078,
HYPLO445	rs16945	rs2023748	scoding,	4233	rs41743,rs41736,rs183642,rs6566,rs41738,rs193688,rs10435378,rs41737,rs38859,rs6978135,rs2299439,rs16945,rs42336,rs41735,rs2237717,rs41746,rs41739,rs2023748,rs6951311,rs41747,
HYPLO445	rs16945	rs41736	negative,scoding,	4233	rs41743,rs41736,rs183642,rs6566,rs41738,rs193688,rs10435378,rs41737,rs38859,rs6978135,rs2299439,rs16945,rs42336,rs41735,rs2237717,rs41746,rs41739,rs2023748,rs6951311,rs41747,
HYPLO445	rs16945	rs41737	scoding,	4233	rs41743,rs41736,rs183642,rs6566,rs41738,rs193688,rs10435378,rs41737,rs38859,rs6978135,rs2299439,rs16945,rs42336,rs41735,rs2237717,rs41746,rs41739,rs2023748,rs6951311,rs41747,
HYPLO445	rs16945	rs41738	mirna,	4233	rs41743,rs41736,rs183642,rs6566,rs41738,rs193688,rs10435378,rs41737,rs38859,rs6978135,rs2299439,rs16945,rs42336,rs41735,rs2237717,rs41746,rs41739,rs2023748,rs6951311,rs41747,
HYPLO445	rs16945	rs42336	negative,	4233	rs41743,rs41736,rs183642,rs6566,rs41738,rs193688,rs10435378,rs41737,rs38859,rs6978135,rs2299439,rs16945,rs42336,rs41735,rs2237717,rs41746,rs41739,rs2023748,rs6951311,rs41747,
HYPLO445	rs16945	rs6566	negative,	4233	rs41743,rs41736,rs183642,rs6566,rs41738,rs193688,rs10435378,rs41737,rs38859,rs6978135,rs2299439,rs16945,rs42336,rs41735,rs2237717,rs41746,rs41739,rs2023748,rs6951311,rs41747,
HYPLO447	rs4341694	rs1058219	nscoding,	4644	rs4776051,rs11854130,rs11855453,rs4776045,rs4774627,rs11855820,rs11856662,rs11856588,rs11853586,rs940972,rs3816449,rs4341694,rs2899488,rs1869126,rs3751619,rs1058219,rs1474438,rs2177876,rs940973,rs11855082,rs10518689,rs17651631,rs10518691,rs2140962,rs2290334,rs11856896,rs17651611,rs1464966,rs4774624,rs2272283,rs11856810,rs11856752,rs1474437,rs940971,rs11858031,rs9788691,rs11853337,rs11857993,rs241…
HYPLO48	rs2869214	rs2869214	positive,		rs2869214,
HYPLO485	rs1162961	rs1300253	scoding,	55749	rs1163141,rs1149689,rs1162966,rs1163207,rs10998412,rs1300253,rs1782323,rs1162961,rs1566222,
HYPLO487	rs9846894	rs4129158	positive,	254827	rs2862306,rs4129158,rs4561847,rs2151609,rs4129157,rs2184209,rs12696382,rs9818604,rs7628080,rs10936865,rs4279111,rs7617982,rs16826076,rs11922483,rs9846894,rs11922027,rs9866564,
HYPLO487	rs9846894	rs9866564	nscoding,	254827	rs2862306,rs4129158,rs4561847,rs2151609,rs4129157,rs2184209,rs12696382,rs9818604,rs7628080,rs10936865,rs4279111,rs7617982,rs16826076,rs11922483,rs9846894,rs11922027,rs9866564,
HYPLO50	rs17534123	rs11557685	negative,	55339	rs17534053,rs17599575,rs7591477,rs17600177,rs17534123,rs11557685,
HYPLO503	rs1134975	rs1134975	negative,nscoding,	6542	rs1134975,
HYPLO540	rs9946771	rs8091117	positive,nscoding,	1828	rs9966741,rs8091117,rs9963076,rs9946771,
HYPLO560	rs1356373	rs10177444	negative,	27347	rs2030162,rs10177444,rs1517321,rs1807984,rs1356373,rs10930314,rs10186563,rs10497338,rs10167007,
HYPLO570	rs515133	rs3734296	scoding,	23118	rs480526,rs492956,rs2341784,rs2789500,rs9404037,rs2744434,rs478767,rs538386,rs511105,rs565825,rs652921,rs570442,rs501926,rs474369,rs9390676,rs9404034,rs4897117,rs515133,rs559052,rs2341783,rs2744427,rs504762,rs527971,rs480778,rs600739,rs494340,rs532250,rs663625,rs3734296,
HYPLO570	rs515133	rs600739	positive,	387082	rs480526,rs492956,rs2341784,rs2789500,rs9404037,rs2744434,rs478767,rs538386,rs511105,rs565825,rs652921,rs570442,rs501926,rs474369,rs9390676,rs9404034,rs4897117,rs515133,rs559052,rs2341783,rs2744427,rs504762,rs527971,rs480778,rs600739,rs494340,rs532250,rs663625,rs3734296,
HYPLO570	rs515133	rs652921	mirna,scoding,	23118	rs480526,rs492956,rs2341784,rs2789500,rs9404037,rs2744434,rs478767,rs538386,rs511105,rs565825,rs652921,rs570442,rs501926,rs474369,rs9390676,rs9404034,rs4897117,rs515133,rs559052,rs2341783,rs2744427,rs504762,rs527971,rs480778,rs600739,rs494340,rs532250,rs663625,rs3734296,
HYPLO573	rs4669490	rs1054561	negative,scoding,	9014	rs12479251,rs4669492,rs514905,rs1054565,rs4668654,rs16867240,rs2241665,rs1820966,rs1835426,rs12995394,rs10495576,rs1820965,rs12621371,rs1820967,rs10803709,rs16867226,rs1054561,rs12617033,rs12991584,rs12615461,rs12614753,rs4669497,rs4669490,rs3815977,rs12185679,rs4669493,rs4668650,
HYPLO573	rs4669490	rs1054565	nscoding,	9014	rs12479251,rs4669492,rs514905,rs1054565,rs4668654,rs16867240,rs2241665,rs1820966,rs1835426,rs12995394,rs10495576,rs1820965,rs12621371,rs1820967,rs10803709,rs16867226,rs1054561,rs12617033,rs12991584,rs12615461,rs12614753,rs4669497,rs4669490,rs3815977,rs12185679,rs4669493,rs4668650,
HYPLO573	rs4669490	rs1820965	nscoding,	9014	rs12479251,rs4669492,rs514905,rs1054565,rs4668654,rs16867240,rs2241665,rs1820966,rs1835426,rs12995394,rs10495576,rs1820965,rs12621371,rs1820967,rs10803709,rs16867226,rs1054561,rs12617033,rs12991584,rs12615461,rs12614753,rs4669497,rs4669490,rs3815977,rs12185679,rs4669493,rs4668650,
HYPLO576	rs17082278	rs17082278	scoding,	23345	rs17082278,
HYPLO594	rs913524	rs7917485	positive,		rs7100811,rs4335473,rs2149406,rs913524,rs7908317,rs9423258,rs768730,rs9328845,rs4980189,rs7071863,rs9328843,rs7917485,rs7091930,rs4522109,rs7070141,rs6599688,rs11248499,rs7088806,rs7099252,rs4508144,rs2149407,rs4511228,rs7915965,rs4980280,rs943878,rs7918922,
HYPLO599	rs2296772	rs2296772	negative,scoding,	256691	rs2296772,
HYPLO601	rs9493263	rs9493263	negative,		rs9493263,
HYPLO617	rs16948558	rs16948558	positive,		rs16948558,
HYPLO625	rs4090562	rs4090562	negative,		rs12920150,rs11864619,rs4547328,rs4393571,rs12929573,rs4090562,rs1858277,
HYPLO625	rs4090562	rs4547328	negative,		rs12920150,rs11864619,rs4547328,rs4393571,rs12929573,rs4090562,rs1858277,
HYPLO656	rs6265	rs6265	negative,nscoding,	627	rs6265,
HYPLO658	rs2876740	rs2763810	tfbs,		rs9565489,rs4885629,rs9545065,rs1752648,rs1927506,rs2763809,rs2765078,rs1007569,rs9318621,rs7332913,rs2265381,rs3818563,rs3742117,rs9545085,rs8001281,rs2025913,rs9530913,rs4146473,rs4885628,rs1408658,rs7322167,rs9530901,rs1752649,rs7329331,rs1748761,rs9530899,rs1748768,rs9545076,rs2876740,rs9545083,rs7317416,rs6563098,rs1409018,rs6563100,rs9318625,rs2147568,rs7327603,rs7996652,rs2763810,rs2876739…
HYPLO658	rs2876740	rs3187338	negative,		rs9565489,rs4885629,rs9545065,rs1752648,rs1927506,rs2763809,rs2765078,rs1007569,rs9318621,rs7332913,rs2265381,rs3818563,rs3742117,rs9545085,rs8001281,rs2025913,rs9530913,rs4146473,rs4885628,rs1408658,rs7322167,rs9530901,rs1752649,rs7329331,rs1748761,rs9530899,rs1748768,rs9545076,rs2876740,rs9545083,rs7317416,rs6563098,rs1409018,rs6563100,rs9318625,rs2147568,rs7327603,rs7996652,rs2763810,rs2876739…
HYPLO658	rs2876740	rs3742118	splice,		rs9565489,rs4885629,rs9545065,rs1752648,rs1927506,rs2763809,rs2765078,rs1007569,rs9318621,rs7332913,rs2265381,rs3818563,rs3742117,rs9545085,rs8001281,rs2025913,rs9530913,rs4146473,rs4885628,rs1408658,rs7322167,rs9530901,rs1752649,rs7329331,rs1748761,rs9530899,rs1748768,rs9545076,rs2876740,rs9545083,rs7317416,rs6563098,rs1409018,rs6563100,rs9318625,rs2147568,rs7327603,rs7996652,rs2763810,rs2876739…
HYPLO658	rs2876740	rs7327603	negative,scoding,		rs9565489,rs4885629,rs9545065,rs1752648,rs1927506,rs2763809,rs2765078,rs1007569,rs9318621,rs7332913,rs2265381,rs3818563,rs3742117,rs9545085,rs8001281,rs2025913,rs9530913,rs4146473,rs4885628,rs1408658,rs7322167,rs9530901,rs1752649,rs7329331,rs1748761,rs9530899,rs1748768,rs9545076,rs2876740,rs9545083,rs7317416,rs6563098,rs1409018,rs6563100,rs9318625,rs2147568,rs7327603,rs7996652,rs2763810,rs2876739…
HYPLO660	rs2544174	rs2598264	scoding,	9179	rs1901216,rs2598269,rs2598264,rs2544166,rs2598265,rs2598262,rs1901215,rs2544175,rs2598272,rs2544174,rs2544176,rs2544179,rs2598257,rs2544173,rs426968,rs2598275,rs2598258,rs2598263,rs2598266,rs17167667,rs410853,
HYPLO685	rs3278	rs2029618	scoding,	9497	rs7646087,rs7612092,rs6799404,rs2029618,rs3278,rs3816926,
HYPLO69	rs4132322	rs4132322	negative,		rs4132322,
HYPLO691	rs4707570	rs16882046	negative,nscoding,	23195	rs4707570,rs16882046,rs16882058,
HYPLO7	rs3124768	rs3124768	scoding,	11093	rs2073932,rs3124768,rs739469,
HYPLO705	rs500795	rs3826573	nscoding,	9150	rs671424,rs500795,rs618342,rs3826573,
HYPLO712	rs7788531	rs2214326	nscoding,	8701	rs7788531,rs2214326,
HYPLO718	rs11700112	rs11700112	negative,nscoding,	57144	rs3746546,rs11699929,rs11700112,rs10485733,rs11087847,
HYPLO779	rs7207469	rs16954056	negative,nscoding,	55275	rs8066036,rs16954363,rs16954056,rs7218263,rs2279888,rs7207469,rs7220509,rs16954271,
HYPLO779	rs7207469	rs16954271	positive,	55275	rs8066036,rs16954363,rs16954056,rs7218263,rs2279888,rs7207469,rs7220509,rs16954271,
HYPLO779	rs7207469	rs2279888	positive,negative,	55275	rs8066036,rs16954363,rs16954056,rs7218263,rs2279888,rs7207469,rs7220509,rs16954271,
HYPLO779	rs7207469	rs7207469	positive,	55275	rs8066036,rs16954363,rs16954056,rs7218263,rs2279888,rs7207469,rs7220509,rs16954271,
HYPLO779	rs7207469	rs7218263	positive,	55275	rs8066036,rs16954363,rs16954056,rs7218263,rs2279888,rs7207469,rs7220509,rs16954271,
HYPLO779	rs7207469	rs7220509	positive,	55275	rs8066036,rs16954363,rs16954056,rs7218263,rs2279888,rs7207469,rs7220509,rs16954271,
HYPLO779	rs7207469	rs8066036	positive,	55275	rs8066036,rs16954363,rs16954056,rs7218263,rs2279888,rs7207469,rs7220509,rs16954271,
HYPLO799	rs2329072	rs2243497	positive,		rs2243497,rs2329072,rs2250256,
HYPLO799	rs2329072	rs2250256	positive,		rs2243497,rs2329072,rs2250256,
HYPLO799	rs2329072	rs2329072	positive,		rs2243497,rs2329072,rs2250256,
HYPLO800	rs2039369	rs6090471	scoding,	26205	rs2039369,rs6090471,rs4809585,
HYPLO96	rs12971163	rs1116757	scoding,	79822	rs1367720,rs1116757,rs4798508,rs4797262,rs4798509,rs12971163,rs4239328,
HYPLO96	rs12971163	rs4239328	negative,scoding,	79822	rs1367720,rs1116757,rs4798508,rs4797262,rs4798509,rs12971163,rs4239328,
